# Supplementary material for: Pathway to Remission in Severe Asthma: Clinical Effectiveness and Key Predictors of Success with Benralizumab Therapy: A Real-Life Study
Source: Biomedicines. 2025 Apr 6;13(4):887. doi: 10.3390/biomedicines13040887 (PMC12024904; doi:10.3390/biomedicines13040887)
Supplement: Supplementary file 1 [file biomedicines-13-00887-s001.zip]

Archive with 1 entries (1 files):
- biomedicines-3519382-supplementary.pdf
